# Supplementary material for: Determination of morpho-physiological and yield traits of maize inbred lines (Zea mays L.) under optimal and drought stress conditions
Source: Front Plant Sci. 2022 Jul 28;13:959203. doi: 10.3389/fpls.2022.959203 (PMC9366912; doi:10.3389/fpls.2022.959203)
Supplement: Supplementary Table 2 — The DTI values for all 45 maize inbred lines for the 18 measured traits. [file Table_2.XLSX]

## Sheet: Sheet1
Table S2.The DTI values for all 45 maize inbred lines for the 18 measured traits
Ibred lines	Tass	Silk	PHT	EHT	EAR	EL	ED	CD	RPE	KPE	KWT	LA	RWC	PC	CC	TR	SC	GY
Nub46	0.974937	0.994941	0.877032	0.787862	0.860632	0.952558	0.754315	0.919529	0.968001	0.796654	0.891648	0.693948	0.870296	0.879235	1.31137	1.25564	1.02336	0.381799
Nub86	0.918833	0.955597	1.07364	1.06603	0.8618	0.967683	0.907613	0.874604	0.815187	0.926673	0.867475	0.754975	0.82922	0.965713	1.29614	1.16813	0.819601	0.404335
GZ612	1.06419	1.07709	0.968555	1.0057	1.03327	0.966426	0.783726	0.984891	0.961024	0.921694	0.71007	0.766802	0.864999	0.926793	1.24971	1.01388	1.10562	0.419598
Nub15	0.901751	0.920373	0.944335	0.950796	0.929204	0.853737	0.88301	0.957227	1.07828	0.824372	0.981313	0.710033	0.89997	0.823796	1.21727	1.22685	0.946638	0.427587
GZ602	1.09663	1.09962	0.872117	0.845871	0.842086	0.987189	0.800835	0.899722	0.919165	0.843075	0.957021	0.78243	0.840712	1.01442	1.31269	1.0441	1.11398	0.432067
Nub27	0.984839	1.01099	0.882586	0.844189	0.802858	0.787062	0.841423	1.01656	0.869423	0.646112	1.15034	0.807805	0.871674	0.969813	1.31949	1.11154	0.918441	0.433773
Nub80	0.95095	1.02476	0.916813	0.90144	0.930713	0.860255	0.871708	0.918775	1.08784	0.964017	0.643015	0.702515	0.845696	0.810634	1.21383	1.06661	0.821607	0.446904
Nub34C	0.948028	0.98724	0.872254	0.86646	1.01581	0.888911	0.825032	0.834706	0.898369	0.9068	0.966919	0.900961	0.922522	0.811738	1.18726	0.940166	0.877114	0.490614
Sd17	1.0014	1.019	0.916342	0.749463	0.948775	0.973047	0.81426	0.931884	0.892935	0.869145	1.00735	0.764816	0.941561	0.884381	1.29021	1.07071	0.968547	0.491398
Nub87	1.08383	1.10426	0.962501	0.903482	0.98148	1.04561	0.697804	0.987863	0.874622	0.793117	0.890844	0.850992	0.816394	0.915021	1.35759	1.09845	0.904619	0.49269
Nub11C	0.937014	0.954742	0.861702	0.832536	1.04675	0.870857	0.849478	0.922785	0.903467	0.762563	0.997775	0.742321	0.876301	0.88662	1.28413	1.16045	0.989139	0.506926
SK8	1.0798	1.09776	0.914786	0.952511	0.999598	0.942164	0.874175	0.99686	0.93399	0.874481	0.9313	0.832355	0.849622	0.806615	1.28184	0.904765	0.988801	0.510453
GZ613	1.15396	1.19825	0.909071	0.92925	1.21087	0.95725	0.775639	0.901351	0.994331	0.919088	0.729435	0.888448	0.924695	0.944801	1.30222	1.14845	0.981632	0.537848
Nub84	1.05622	1.10508	0.997165	1.08034	0.941083	0.925537	0.889255	0.974509	0.981182	0.785675	1.07943	0.801757	0.877321	0.891221	1.29563	1.22915	0.864614	0.558144
Nub85	0.911637	0.943908	0.913975	0.834652	0.961025	0.916701	0.885602	1.02479	0.917286	0.868158	0.87849	0.851632	0.930416	0.991338	1.43886	1.04091	0.898447	0.564028
Nub1A	0.902929	0.93094	0.934851	0.787175	0.947635	0.838169	0.934963	1.12832	0.934862	0.723557	1.02564	0.767647	0.895552	0.805629	1.25449	0.852734	0.948717	0.573596
Nub39	1.0095	1.02108	0.866779	0.850041	1.0488	0.91182	0.692028	0.752836	0.833567	0.933363	0.737279	0.788418	0.880966	0.909895	1.311	1.22458	0.974186	0.590837
Nub22	0.894168	0.918717	0.932975	0.904888	1.0531	0.718546	0.855161	0.978906	0.936606	0.694808	1.06526	0.743457	0.781282	0.827482	1.39642	1.25241	0.920368	0.603809
Nub90	0.943075	0.965126	0.853926	0.865252	0.985326	1.0043	0.834554	0.948413	0.882538	0.87474	0.804305	0.767784	0.832539	1.03557	1.43263	1.15234	0.927905	0.617489
Nub26B	0.901693	0.927955	0.954147	0.916218	1.24061	0.874132	0.814885	0.949696	0.962768	0.805012	0.793945	0.894039	0.90023	0.827525	1.26315	1.03421	0.959165	0.624243
GZ628	1.07743	1.08202	0.950731	0.999637	1.18825	0.9166	0.878077	0.91906	0.90662	0.846996	0.930416	0.640477	0.843489	0.925673	1.26786	1.12739	1.01746	0.682317
Nub10	0.942658	0.953639	0.921693	0.962389	1.11683	0.928179	0.889723	0.99857	1.13638	0.977166	0.827435	0.820555	0.916545	0.86047	1.30293	1.26171	0.965965	0.705172
Sd7	1.0655	1.09711	0.892438	0.869526	0.991394	0.902091	0.743949	0.892557	0.851143	0.855716	0.974942	0.955231	0.976586	0.898082	1.46342	1.13968	0.857003	0.774962
Nub45C	0.958488	0.977162	0.951454	0.841811	1.11116	0.814288	0.884197	0.94076	1.14099	0.930153	0.788021	0.689533	0.788613	0.901898	1.36013	1.19406	1.03512	0.821497
Nub6	0.942138	0.975196	0.88312	0.877523	0.837842	0.864855	0.857034	1.01738	0.888843	0.766297	0.907857	0.799685	0.90336	0.75815	1.23202	0.981309	0.882065	0.859774
Nub74	1.07087	1.07413	0.97454	0.930985	0.886101	1.01063	1.0418	1.05815	1.00946	0.970455	1.09787	0.828767	0.895904	0.866808	1.25453	1.15046	0.86739	0.875096
Nub37	0.921381	0.963438	0.972984	1.0985	1.03367	0.979237	0.959129	1.06648	0.992486	0.86458	0.880871	0.817955	0.903552	0.929077	1.38876	0.951595	1.00892	0.876415
Nub26C	0.907712	0.940063	0.879406	0.85423	1.06808	0.877716	0.889723	0.954113	0.945864	0.87636	0.88623	0.888878	0.886907	0.818666	1.2853	1.02596	0.916427	0.89905
Sd34	1.02552	1.04691	0.843722	0.73737	1.04438	1.24173	1.00256	0.967059	1.05521	1.04656	1.04564	0.793892	0.893394	0.861922	1.23384	1.3006	1.01193	0.923542
Nub52	0.994475	1.01083	0.822003	0.834173	0.953789	0.807195	0.938835	0.962092	0.920842	0.749574	0.964523	0.826463	0.834423	0.887998	1.27038	1.00215	1.01218	0.926562
Sd63	1.08374	1.10072	1.00585	0.89047	1.07754	0.899431	0.821629	0.810117	0.846414	0.955238	0.941452	0.827572	0.855702	0.999161	1.41113	1.21801	1.06893	0.93313
Nub26A	0.909318	0.939203	1.07138	1.07125	0.978232	0.991873	0.862716	1.02978	0.927147	0.82733	1.1131	0.860099	0.872931	0.871399	1.34641	1.11956	0.806516	0.950528
SK13	1.04339	1.05926	0.913227	0.975328	1.1954	1.01969	0.883635	0.897361	0.892935	0.925665	1.00659	0.876961	0.903952	1.10896	1.38799	1.40163	1.15836	0.960443
Nub26D	0.894109	0.918415	0.880016	0.832079	1.04695	0.862501	0.950949	1.0473	0.935801	0.962086	1.08955	0.843435	0.908618	0.73129	1.25565	1.09479	0.836663	0.976073
Nub11D	0.893893	0.919959	0.881402	0.917356	1.08723	0.907035	0.958817	1.06257	1.23784	0.990829	0.865525	0.648809	0.846785	0.826008	1.20641	1.11489	1.03295	0.977622
Nub5	0.903799	0.949508	0.911385	0.830953	1.02045	0.809151	1.04802	1.09078	1.15556	0.740063	1.12184	0.697099	0.838992	0.771303	1.22498	1.01158	0.969032	1.04852
Nub8	0.962496	0.988585	0.81752	0.72942	1.07253	0.944879	0.839175	0.97628	0.903937	0.871243	0.983813	0.855492	0.928151	0.769681	1.28616	1.1755	0.917596	1.06588
Nub36	0.893061	0.919418	0.934788	0.875238	1.05481	0.982576	0.900307	0.978499	0.888005	0.960614	1.06727	0.707406	0.909553	0.993989	1.40021	1.27268	0.98498	1.14059
SK12	1.04187	1.05468	0.881504	0.852941	1.27556	1.12373	0.925394	0.989084	1.064	1.07389	0.878921	0.75084	0.835966	0.98481	1.24918	1.12736	1.03383	1.2164
SK9	1.02932	1.03104	0.877829	0.84985	0.969742	1.00641	0.926221	0.961807	0.969745	0.952466	0.922727	0.772942	0.829639	0.861828	1.16739	1.08154	1.01674	1.23908
Nub35	0.923029	0.947072	0.98017	0.868827	1.02216	1.14247	1.00709	1.01062	1.02556	1.05419	1.09692	0.766169	0.880385	0.822267	1.12155	1.16975	0.933072	1.25667
GZ603	1.06641	1.08294	1.03524	0.980711	1.28283	1.18327	0.874206	0.824651	0.953746	1.07087	1.24026	0.821009	0.905213	0.937939	1.17453	1.26234	1.06318	1.43979
Nub66	0.909668	0.92265	0.922189	0.795241	1.06581	0.969304	1.03575	1.07663	1.02093	0.940699	1.10518	0.664836	0.822136	0.87455	1.32864	1.02699	0.852533	1.44792
Nub32	0.908827	0.952517	0.893893	1.01913	1.01191	0.867646	0.936243	1.01402	0.976721	0.788386	1.17831	0.77829	0.863164	0.979051	1.26783	1.23211	0.900314	1.46469
Nub60	0.884536	0.903179	0.846697	0.770569	1.13349	1.00108	0.815259	0.995069	0.884081	0.935774	1.04633	0.731509	0.849061	0.802621	1.28232	0.999508	0.867243	1.55858
