# Supplementary material for: Determination of morpho-physiological and yield traits of maize inbred lines (Zea mays L.) under optimal and drought stress conditions
Source: Front Plant Sci. 2022 Jul 28;13:959203. doi: 10.3389/fpls.2022.959203 (PMC9366912; doi:10.3389/fpls.2022.959203)
Supplement: Supplementary Table 3 — MTSI values for all 45 maize inbred lines. [file Table_3.XLSX]

## Sheet: Sheet1
Table S3. MTSI values for all 45 maize inbred lines.
Genotype	MTSI
SK13	6.29
Nub37	6.62
Sd63	6.63
SK12	6.89
Nub35	7.09
GZ603	7.17
GZ628	7.7
Nub10	7.75
SK8	7.85
GZ602	7.88
Nub45C	7.93
Sd34	7.97
SK9	7.97
Sd17	8
Nub36	8.1
Nub26C	8.15
Nub85	8.16
GZ612	8.2
Nub52	8.2
Nub32	8.2
Nub74	8.23
Nub84	8.24
Nub26A	8.31
Nub90	8.37
Nub66	8.43
GZ613	8.44
Nub5	8.55
Nub11C	8.71
Nub26B	8.76
Sd7	8.83
Nub11D	8.84
Nub26D	8.93
Nub39	8.94
Nub46	8.95
Nub1A	8.98
Nub27	9.08
Nub34C	9.08
Nub87	9.29
Nub15	9.31
Nub8	9.31
Nub6	9.62
Nub86	9.65
Nub80	10.4
Nub60	10.7
Nub22	11.5
